# Supplementary material for: Social determinants of depression and suicidal behaviour in the Caribbean: a systematic review
Source: BMC Public Health. 2017 Jun 15;17:577. doi: 10.1186/s12889-017-4371-z (PMC5472962; doi:10.1186/s12889-017-4371-z)
Supplement: Supplementary file 3 — Characteristics of 55 articles from the Caribbean region describing the social distribution of depression [45–86, 99, 100–120]. (XLSX 41 kb) [file 12889_2017_4371_MOESM3_ESM.xlsx]

## Sheet: Sheet1
[TABLE 1. Characteristics of 55 articles from the Caribbean region describing the social distribution of depression.[45–86, 99, 100–120]].
Study-level characteristics								Inequality relationships reported
Article (n=55)	Study Design	Sample Size	Age Range	Study-base	Country	Measurement Tool (frequency/severity/outcomes)	Proxy Used (if applicable)	Frequency	Severity	Outcome	Main Findings
Abel, 2012[78]	Cross-sectional	2997	10 to 15	School	Jamaica	Interviewer-administered questionnaire	Social capital - community crime scores			AgeSI	Prevalence of suicide ideation within past year, by age group: 10 (10.5%), 11 (8.4%), 12 (8.0%), 13 (11.8%), 14 (7.8%), 15 (10.6%). p>0.01.
										GenderSI	Prevalence of suicide ideation within past year: females OR=1.49, 95%CI=1.02-2.19 (ref: males).
										ResidenceSI	Prevalenec of suicide ideation within past year: rural dwellers OR=0.62, 95%CI=0.41-0.86 (ref: urban dwellers).
										Social capitalSI	Mean community crime scores are as follows - those with no suicide ideation within past year (0.266+/-0.339); those with suicide ideation within past year (0.383+/-0.376). p=0.00.
Abel, 2012[49] (g)	Registry	/	5+	Police records	Jamaica	Police records				AgeS	Males in the age group 25-34 years and those >75 years had the highest suicide rates. The highest rates among females were found at age >45 years. When not stratified by sex, the 25-34-year age group consistently accounted for the greatest percentage of suicide cases for most years, followed by the 35−44-year age group.
										GenderS	Males had a consistently higher suicide rate than females. p=<0.05.
										OccupationS	Proportions of occupations among suicides: professionals/senior officials/technicians (13.4%), clerks (0%), service/sales/shop workers (2.1%), skilled agricultural and fishery workers (8.0%), craft and related trade workers (3.7%), plant/machine operators and assemblers (0.5%), elementary occupations (10.7%), not specified (9.6%), student (9.6%), inmate (3.2%), pensioner (8.6%), not available (10…
										ResidenceS	Suicide rates per 100,000, by parish: Kingston & St. Andrew (7), St. Catherine (5), St. Thomas (2), Manchester (10), Clarendone (8), St. Elizabeth (9), Hanover (8), St. James (8), Trelawny (8.5), Westmoreland (5), St. Mary (9.5), Portland (11), St. Ann (7).
Abel, 2012[66] (a)	Cross-sectional	3003	10 to 19	School	Jamaica	Jamaican Youth Risk and Resiliency Behaviour Survey	Social capital - negative community attributes	Gender			Occurence of depression: females B=1.923, 95%CI=1.34 - 2.762, p=0.000 (ref: males).
								Residence			Proportions of depression (not depressed, depressed): urban (95.3%, 4.7%), rural (95.9%, 4.1%), remote rural (95.6%, 4.4%).
								Social capital			Occurence of depression: having negative community attributes B=1.130, 95%CI=1.048 - 1.218, p=0.001 (ref: not having negative community attributes).
								Social household structure			Proportions for depression (not depressed, depressed): mother and father (96.7%, 3.3%), single parent (96.5%, 3.5%), parent and step-parent (94.1%, 5.9%), other relative (93.3%, 6.7%), other non-relative (77.8%, 22.2%). Occurence of depression with "family structure": B=0.167, 95%CI=0.858 - 2.422, p=1.442 (ref: not stated).
Ali, 2005[99]	Cross-sectional	1845	14 to 20	School	Trinidad & Tobago	Suicidal Ideation Questionnaire	Income – school type; Religion – religious attendance, prayer			EthnicitySI,P	ANOVA revealed no significant differences of current suicide ideation between ethnic groups, p=0.069. Tukey HSD revealed, however, a significant trend between African and Indian individuals; mean suicide ideation scores: Indian (28.81), African (23.51). p<0.05. Proportions of ethnic groups among those reporting ever parasuicide: Indian (7.3%), African (7.1%), mixed (8.9%), other (11.8%). p=0.539.
										GenderSI,P	Proportions of current suicide ideation: male (31%), female (69%). p=<0.001. Proportions of ever parasuicide: male (24%), female (77%). p=<0.001.
										Income SI,P	No significant differences in current suicide ideation existed between those attending prestigious schools as compared to those attending non-prestigious schools, p=0.704. No significant differences in ever parasuicide existed between those attending prestigious schools as compared to those attending non-prestigious schools, p=0.959.
										ReligionSI,P	Mean suicide ideation scores, by religious attendance: individuals who attended a religious institution >7 times within the previous 6 months (25.76), individuals who did not attend a religious institution at all (30.52), p<0.05. Mean suicide ideation scores, by prayer: individuals who had prayed with their family >7 times within the previous 6 months (22.99), individuals who did not pray at all …
										Social household structure SI,P	ANOVA revealed individuals from reconstituted families to have the greatest suicidal ideation, p<0.001.Tukey HSD found that individuals from reconstituted families had a higher mean suicide ideation score as compared to intact families (p<0.001) and one-parent families (p<0.01). Proportions of family structures among those reporting ever parasuicide: intact family 6.1%, living with relatives 8.3%…
Alvarado, 2007[73] (a)(c)	Cross-sectional	3,413 (of 10,661)	60+	Region/ community	Barbados, Cuba	Geriatric Depression Scale		Marital status	Gender		Occurence of depression in Havana sample, with relationship status: no partner OR=3.03, 95%CI=1.58-5.82 (ref: with partner). Proportions of depression scores in Bridgetown: (score 6-10, score >10) - males (5.4%, 0.4%), females (4.6%, 0.3%). p=>0.05. Mean depression scores in Bridgetown: males (1.82+/-1.93), females (1.88+/-1.82). p=>0.05. Mean depression scores in Havana: males (2.14+/-2.73), fem…
								Occupation	Residence		Occurence of depression in Havana sample, with occupation type: manual labour OR=0.77, 95%CI=0.47-1.26 (ref: nonmanual labour). Mean depression scores (males, females) - Bridgetown (1.82+/-1.93; 1.88+/-1.82), Havana (2.14+/-2.73; (3.65+/-3.63).
Balogun, 2014[67] (a)	Cross-sectional	7,063 (of 32,001)	13 to 15	School	Grenada, St. Lucia, St. Vincent, Trinidad & Tobago	Global School-Based Student Health Survey		Residence			Prevalence of depression: Grenada (26.7%), St. Lucia (24.9%), St. Vincent (31.2%), Trinidad & Tobago (21.3%).
Bandiera, 2013[46] (a)	Cross-sectional nested in a prospective cohort	1550	1 to 18	Region/ community	Puerto Rico	Diagnostic Interview Schedule for Children IV				AgeSI,P	Prevalence of suicide ideation and parasuicide: 16 year olds OR=0.97, 95%CI=0.86-1.09. (ref: 11 year olds).
										GenderSI,P	Prevalence of suicide ideation and parasuide: males OR=1.23, 95%CI=0.81-1.88 (ref: females).
										IncomeSI,P	Prevalence of suicide ideation and parasuicide: living above Federal poverty guideline OR=0.99, 95%CI=0.63-1.57 (ref: living below Federal poverty guideline).
Campa, 2012[50]	Registry	949	(all)	Region/ community	Cuba	Parasuicide - Notifiable disease cards; Suicide - Notifiable disease cards and mortality records				AgeP,S	Mean standardized rates of parasuicide, by age group: 1-19 (176.0), 20-39 (103.1), 40-59 (42.1), 60-74 (20.4), >74 (17.7). Mean standardized rates of suicide, by age group: 1-19 (1.5), 20-29 (10.9), 40-59 (15.9), 60-74 (24.8), >74 (28.7).
										GenderP,S	Mean standardized rates of parasuicide: males (74.7), females (106.6). Mean standardized rates of suicide: males (18.7), females (5.3).
										ResidenceP,S	Mean crude rates of parasuicide: Contramaestre (111.7), Julio Antonio Mella (104.6), San Luis (98.4), II Frente (121.7), Songo la Maya (108.5), Santiago de Cuba (128.5), Palma Soriano (116.0), III Frente (153.7), Guamá (80.0). Mean crude rates of suicide: Contramaestre (17.2), Julio Antonio Mella (25.4), San Luis (19.0), II Frente (17.4), Songo la Maya (7.4), Santiago de Cuba (8.3), Palma Soriano…
Canino, 2004[68] (a)(e)	Cross-sectional	1886	4 to 17	Population	Puerto Rico	Diagnostic Interview Schedule for Children IV	Education – parental education; Income - parental income	Age			Occurence of depression with ages 11-17 OR=5.2, 95%CI=1.9-14.4, p=<0.05 (ref: ages 4-10).
								Education			Occurence of depression with parental education: <high school OR=1.1, 95%CI=0.46-2.5, some university OR=1.1, 95%CI=.46-2.8, p>0.05. (ref: high school).
								Gender			Occurence of depression with males OR=0.3, 95%CI=0.17-0.62, p=<0.05 (ref: female).
								Income			Occurence of depression with parental income: 12,001-25,000 OR=0.9, 95%CI=0.39-2.0; >25,000 OR=0.6, 95%CI=0.27-1.5. p=>0.05 (ref:<12,000)
								Residence			Occurence of depression with urban dwellers OR=1.4, 95%CI=0.58-3.5, p=>0.05 (ref: rural dwellers).
Disdier-Flores, 2010[100]	Registry	1026625	18+	Population	Puerto Rico	Puerto Rico Administration of Health Services		Age			Prevalence of depression, by age group (male, female) - 18-24 (0.8%, 0.9%), 25-34 (2.0%, 2.2%), 35-44 (3.9%, 4.1%), 45-54 (5.0%, 6.1%), 55-64 (4.1%, 5.4%), 65-74 (1.4%, 2.3%), >74 (1.0%, 1.2%). The peak for major depression was observed at the 45 - 54 age group (5.7%).
								Gender			Prevalence of depression: males (2.8%), females (3.3%). p<0.001.
Ekundayo, 2007[57]	Cross-sectional	748	14 to 19	School	Jamaica	Beck Depression Inventory II		Age			Prevalence of depression, by age group: 14 (2.8%), 15 (21.7%), 16 (44.4%), 17 (15.1%), 18 (6.6%), 19 (9.4%). p=0.33. Unadjusted OR=1.0, 95%CI= 0.85-1.21, p=0.60; adjusted OR=0.9, 95%CI=0.77-1.11, p=0.42 (ref groups not stated).
								Gender			Occurence of depression with females (unadjusted OR=1.5, 95%CI=0.92-2.28, p=0.10; adjusted OR=1.4, 95%CI=0.86-2.31, p=0.18) (ref: males).
								Social household structure			Occurence of depression with living with both biological parents (unadjusted OR=0.7, 95%CI=0.44-1.05, p=0.08; adjusted OR=0.8, 95%CI=0.53-1.32, p=0.44) (ref: not living with both biological parents).
Fox, 2009[101] (a)	Cross-sectional	3003	10 to 15	School	Jamaica	Questionnaire based on questions from previous validated Jamaican youth surveys				GenderSI, P	Prevalence of suicide ideation within past year: male (7.2%), female (11.6%). Prevalence of parasuicide within past year: male (2.6%), female (3.5%).
González-Tejera, 2005[102] (a)(e)	Cross-sectional	1890	11 to 17	Population	Puerto Rico	Diagnostic Interview Schedule for Children IV		Gender	Gender		(Frequency & Severity) Prevalence of major depression - males (0.51+0.31%), females (4.65+1.67%). p=<0.05. Prevalence of minor depression - males (1.42+0.58%), females (4.16+1.19%). p=<0.05.
Graafsma, 2006[51]	Cross-sectional	/	(all)	Region/ community	Suriname	Nickerie - death registery, hospital registers, interviews of victims. Paramaibo - Bureau of Statistics, Bureau of Public Health Care, and Academic Hospital				AgeP,S	Proportions of parasuicide, by age group: <16 (11%), 16-25 (40%), 26-35 (20%), 36-45 (19%), 46-55 (4%), >55 (5%), unknown (1%). Proportions of suicide, by age group: <16 (0%), 16-25 (35%), 26-35 (15%), 36-45 (25%), 46-55 (5%), >55 (15%), unknown (5%).
										GenderP,S	Proportions of parasuicide: male (49%), female (51%). Proportions of suicide: male (75%), female (25%).
										EthnicityP,S	Proportions of parasuicide: Hindustan (83%), Javanese (6%), Creole (2%), Indian (1%), Mixed (7%). Proportions of suicide: Hindustan (80%), Javanese (10%), Creole (5%), Indian (0%), Mixed (5%). The percentage of Hindustani people among the suicidal is high (80%), but compared to the percentage of the population that is Hindustani (70%), and given the small numbers of suicides and parasuicides, thi…
										ResidenceP,S	Rates of parasuicide (2002, 2003, 2004, average): Nickerie (263, 284, 306, 284), Paramaribo (125, 148, 164, 146). Rates of suicide (2000, 2001, 2002, 2003, 2004, average) - Nickerie (64, 51, 35, 32, 53, 48), Paramaribo (8, 15, 16, 17, 18, 15).
Guerra, 2008[103] (a)	Cross-sectional	300	65+	Health facility	Cuba	Geriatric Mental State Test		Age			Prevalence of depression, by age group: 64-69 (7.9%), 70-74 (4.9%), 75-79 (3.4%), >79 (12.7%).
								Gender			Prevalence of depression: males (0.98%), females (9.6%).
Holder-Nevins, 2012[52] (g)	Registry	/	9 to 19	Police records	Jamaica	Police records				GenderS	Prevalence of suicide: male (76.9%), female (75%).
										ResidenceS	Proportion of depression: rural (65.4%, 95%CI 44.2-82.2%), urban (34.6%).
Hutchinson, 2005[53]	Registry	/	(all)	Population	Trinidad & Tobago	Police records, Central Statistics Office	Income - community income			AgeS	Mean suicide rates, by age group: 0-14 (2.8), 15-24 (108.1), 25-34 (147.5), 35-44 (224.8), 45-54 (164.2), >54 (138.7).
										EthnicityS	Proportion of suicides that were Indian was 79.2%, p=0.0007. The Spearman rank and p value for suicides and % East Indian: R=0.72, p<0.02.
										GenderS	The male:female suicide ratio was 3.8:1.
										IncomeS	The Spearman rank and p value for suicides and community % low income: R=0.84, p<0.02.
										Marital statusS	The Spearman rank and p value for suicides and marriage rates: R=0.06, p>0.02.
										ResidenceS	Mean suicide rates, by region: South Western (11.8+1.6), Central (12.2+2.4), Eastern (12.0+2.1), North Eastern (3.7+0.6), Tobago (4.8+0.7), Western (3.4+2.1), Northern (7.1+0.5), Port of Spain (5.0+1.8), Southern (12.4+2.5). The Spearman rank and p value for suicides and poulation density: high population density is (R=-0.60, p=>0.05), low population density (R=0.60, p=>0.05).
Kukoyi, 2010[61]	Cross-sectional	342	11 to 15	School	Jamaica	Self-administered questionnaire (based on Blum et. Al Caribbean survey)	Religion – religious affiliation; Social capital – free time spent; Social support – talking to others			AgeSi, P	Proportion of suicide ideation by age group (no ideation, ideation): 10-12 (27.2%, 34.1%), 13-15 (61.2%, 44.4%), 16-19 (11.6%, 20.6%). p=<0.01 for difference within each age group. Proportions of parasuicide (no parasuicide, parasuicide): 10-12 (29.2%, 32.9%), 13-15 (57.6%, 43.9%), 16-19 (13.2%, 22.0%). p=0.06 for difference within each age group.
										GenderSi, P	Suicide ideation with females (crude OR=1.23, 95%CI=0.78-1.92; adjusted OR=1.37, 95%CI=0.72-2.61, p=0.32) (ref: male). Parasuicide with females (crude OR=1.48, 95%CI=0.8-2.48; adjusted OR=1.52, 95%CI=0.74-3.12, p=0.25) (ref: male).
										ReligionSi, P	Suicide ideation with religiously affiliated (crude OR=0.75, 95%CI=0.34-1.66; adjusted OR=0.60, 95%CI=0.20-1.79, p=0.36) (ref: not religiously affiliated). Parasuicide with religiously affiliated (crude OR=2.33, 95%CI=1.06-5.13; adjusted OR=2.39, 95%CI=0.81-7.01, p=0.11) (ref: not religiously affiliated).
										Social capitalSi, P	Suicide ideation with free time spent with family (crude OR=2.16, 95%CI=1.02-4.55; adjusted OR=1.09, 95%CI=0.32-3.63, p=0.88) (ref: free time spent alone). Parasuicide with free time spent with family (crude OR=3.11, 95%CI=1.47-6.56; adjusted OR=1.49, 95%CI=0.50-4.40, p=0.46) (ref: free time spent alone).
										Social supportP	Proportion of parasuicide (no parasuicide, parasuicide) - talks to others about problems (61.6%, 56.1%), does not talk to others about problems (38.0%, 40.2%) p=0.12 for difference within each group.
Laborde, 2013[104] (a)	Cross-sectional	6025	18 to 98	Population	Puerto Rico	Behavioural Risk Factor Surveillance Survey (2006 and 2010) (based on Diagnostic Statistical Manual for Mental Health Disorders IV)		Gender			Prevalence of depression: male (15%), female (23%).
Lipps, 2010[75] (f)	Cross-sectional	1738	14 to 18	School	Jamaica, St. Kitts & Nevis, St. Vincent	Beck Depression Inventory II			Residence		Proportions of depression severity (minimal, mild, moderate, severe): Jamaica (36.0%, 23.4%, 26.3%, 14.4%), St. Kitts & Nevis (53.7%, 21.6%, 14.0%, 10.7%), St. Vincent (44.6%, 24.4%, 21.8%, 9.2%).
Lipps, 2012[76] (f)	Cross-sectional	1955	13 to 18	School	Bahamas, Jamaica, St. Vincent, St. Kitts & Nevis	Beck Depression Inventory II			Residence		Proportions of depression severity (minimal, mild, moderate, severe): Jamaica (36.0%, 23.4%, 26.3%, 14.4%), Bahamas (54.4%, 23.0%, 15.7%, 6.9%), St. Kitts & Nevis (53.7%, 21.6%, 14.0%, 10.7%), St. Vincent (44.6%, 24.4%, 21.8%, 9.2%). Country is a predictor of depression scores with ΔR2=0.09, p=<0.05. Using St. Vincent as the comparison group, Jamaica was the only country that showed significantly…
López, 2010[105]	Case-control	162	11 to 19	Health facility	Cuba	/				Social household structureP	Parasuicide with those who to not live in nuclear families OR=1.36, AR=0.36, AR (exposed)=26.5%.
Lowe, 2009[81]	Cross-sectional	690	16 to 62	School	Jamaica	Brief Screen for Depression	Education – maternal education; Social capital – violent neighborhood	Education	Education		Proportions of depression by maternal education (depressed, not depressed): primary or less (55.9%, 44.1%), secondary (54.8%, 45.2%), trade/vocational (60.2%, 39.8%), university/tertiary (65.0%, 35.0%). Mean depression scores for maternal education: primary or less (20.5+9.8), secondary (19.9+8.8), trade/vocational (19.4+7.9), university/tertiary (18.0+8.3). Depression score with secondary or les…
								Gender	Gender		Proportions of depression (not depressed, depressed): males (66.2%, 33.8%), females (57.0%, 43.0%). Mean depression scores: male (17.9+8.0), female (19.8+9.8). p=<0.05. Depression score for female β=0.083, p=0.028 (ref: male).
								Marital status	Marital status		Proportions of depression (depressed, not depressed): single (57.7%, 42.3%), visiting (52.2%, 47.8%), common law (61.8%, 38.2%), married (69.1%, 30.9%). Mean depression scores: single (19.5+/-8.7), visiting (21.5+/-9.2), common law (19.5+/-9.4), married (16.9+/-8.0). Depression score with marital status β=-0.050, p=0.215 (ref: not stated).
								Occupation	Occupation		Proportions for depression (not depressed, depressed): employed (68.6%, 31.4%), unemployed (55.0%, 45.0%). Mean depression scores: employed (17.9+8.3), unemployed (20.3+8.8). p=<0.05. Depression score for employed β=-0.120, p=0.005 (ref: unemployed).
									Social capital		Depression score with living in a voilent area β=0.012, p=0.760 (ref: not living in a violent area).
Lowe, 2009[58]	Cross-sectional	744	14 to 17	School	St. Kitts & Nevis	Beck Depression Inventory II	Education – maternal education	Gender	Age		Prevalence of depression: males (52%), females (70%). p=<0.05. Mean depression scores, by age: 14 (15.0), 15 (14.0), 16 (14.2), 17 (17.6). p=<0.05 There appeared to be U-shaped relationship between age and depression scores such that students who were younger or older than expected for their grade reported higher depression scores. ANOVA revealed main effects for gender on depression score, p<0.0…
									Education		Mean depression scores, by maternal education: primary (14.5), secondary (15.4), associate/vocational (12.8), university (12.7). p=<0.05.
									Gender		Mean depression scores: males (11.7), females (17.1). p=<0.01 Proportions of depression severity (moderate-severe range, minor range): males (15%, 85%), females (34%, 66%). ANOVA revealed main effects for gender on depression score, p<0.05.
Lowe, 2014[77] (f)	Cross-sectional	1955	12 to 19	School	Bahamas, Jamaica, St. Vincent, St. Kitts & Nevis	Beck Depression Inventory II	Social capital –Neighbourhood social cohesion; Physical infrastructure – neighbourhood disorder		Residence		Proportions of depression severity (minimal, mild, moderate, severe): Jamaica (36.0%, 23.4%, 26.3%, 14.4%), Bahamas (54.4%, 23.0%, 15.7%, 6.9%), St. Vincent (44.6%, 24.4% 21.8%, 9.2%), St. Kitts & Nevis (53.7%, 21.6%, 14.0%, 10.7%). Also, perceived neighbourhood factors accounting for the greatest amount of variance in students' reported depressive symptoms for Jamaica (R2 = .181) followed by St.…
									Social capital		Correlation coefficients for depression severity for neighborhood social cohesion: Jamaica (-0.24), Bahamas (-0.13), St. Vincent (-0.10), St. Kitts & Nevis (-0.06). p=<0.01 for all countries except St. Vincent. The less socially cohesive they perceived their neighborhoods, the higher were their reported depressive symptoms. Regression was significnat for Jamaican only, p<0.05. Correlation coeffic…
									Physical infrastructure		Correlation coefficients for depression severity: Jamaica (0.31), Bahamas (0.03), St. Vincent (0.14), St. Kitts & Nevis (0.20). p=<0.01 for all countries except Bahamas. Regression was significant for Jamaica and St. Kitts & Nevis only, p=<0.05.
Machado, 2009[64]	Cross-sectional	634	(all)	Health facility	Cuba	"Interview"				AgeP	Proportions of parasuicide, by age group: <15 (1.6%), 15-24 (43.5%), 25-34 (33.4%), 35-44 (11.7%), 45-54 (5.0%), >54 (4.7%). Gender-stratified proportions: <15 (male - 0%, female - 2.1%), 15-24 (male - 36.6%, female - 45.9%), 25-34 (male - 36.6%, female - 32.3%), 35-44 (male -11.8%, female - 11.6%), 45-54 (male - 5.6%, female - 4.9%), >54 (male - 9.3%, female - 3.2%).
										GenderP	Proportions of parasuicide: male (25.4%), female (74.6%). Age-stratified proportions: males (<15 - 0%, 15-24 - 36.6%, 25-34 - 36.6%, 35-44 - 11.8%, 45-54 - 5.6%, >54 - 9.3%), females (<15 - 2.1%, 15-24 - 45.9%, 25-34 - 32.3%, 35-44 - 11.6%, 45-54 - 4.9%, >54 - 3.2%).
Maharaj, 2005[84]	Cross-sectional	734	18+	Health facility	Trinidad & Tobago	Zung Self-rating Depression Scale, modified		Age			Proportions of depression, by age group: 18-19 (0%), 20-29 (1.9%), 30-39 (3.4%), 40-49 (12.0%), 50-59 (30.8%), 60-69 (29.8%), >69 (22.1%).
								Education			Proportions of depression: none (25.5%), primary (62.5%), post-primary/school leaving (6.3%), secondary and above (5.8%). p=<0.001. Regression with education level: none OR=4.3, 95%CI=2.1-8.7; primary OR=2.7, 95%CI=1.4-5.1; post-primary OR=3.5, 95%CI=1.4-8.6 (ref: secondary or higher education). p=0.001.
								Ethnicity			Proportions of depression: Indo (67.3%), Afro (29.8%), Mixed (2.9%). p=0.969.
								Gender			Occurence of depression with male OR=0.66, 95%CI=0.44-0.98, p=0.018 (ref: females).
								Marital status			Proportion of depression: married (47.6%), all others (52.4%). p=0.323.
								Occupation			Proportions of depression: housewife (52.4%), none (5.8%), unskilled (23.6%), semi-skilled (1.0%), skilled/professional/student (17.3%). p=0.008.
Maharaj, 2007[79]	Cross-sectional	508	18 to 49	Health facility	Trinidad & Tobago	Zung Self-rating Depression Scale, modified		Age			Proportions of depression (not depressed, depressed): 18-19 (3.1%, 6.1%), 20-29 (25.1%, 30.8%), 30-39 (16.5%, 21.5%), 40-49 (20.9%, 15.4%), 50-59 (13.5%, 12.2%), 60-69 (12.6%, 7.7%), 70-79 (6.1%, 6.1%), >79 (2.0%, NA) Occurence of depression with age <50 years old OR= 0.760, 95%CI=0.630-0.916 (ref: age >50 years old).
								Education			Proportions for depression (not depressed, depressed): <secondary (26.4%, 32.3%), secondary (44.5%, 43.1%), technical/university (29.1%, 24.6%) p=0.562 for difference within each education level. Occurence of depression with low education OR=0.771, 95%CI=0.600-0.990 (ref: high education).
								Ethnicity			Proportions of depression (not depressed, depressed): Afro (30.7%, 20.0%), Indo (33.3%, 40.0%), other (35.9%, 40.0%) p=0.202 for difference within each ethnicity. Occurence of depression with ethnicity OR=1.119, 65%CI=0.959-1.306 (ref: not stated).
								Gender			Proportions of depression (not depressed, depressed): male (31.6%, 23.1%), female (68.4%, 76.2%) p=0.104 for difference within each gender. Occurence of depression OR=1.425, 95%CI=0.757-2.681 (ref: not stated).
								Marital status			Proportions of depression (not depressed, depressed): married (43.1%, 30.8%), single (34.1%, 32.3%), separated (2.0%, 7.7%), divorced (3.8%, 3.1%), common law (8.4%, 16.9%), visiting (0.5%, 1.5%), widowed (8.1%, 7.7%). Proportions are as follows -in a relationship (51.9%, 49.2%), not in a relationship (48.1%, 50.8%). p=0.393. Occurence of depression with being in a relationship OR=0.161, 95%CI=1.…
								Occupation			Proportions of depression (not depressed, depressed): professional/highly skilled (36.1%, 26.1%), skilled/semi-skilled (19.4%, 18.5%), housewife (18.7%, 29.2%), unskilled/unemployed/retired (25.7%, 26.2%). p=0.191 for difference in each occupation level. Occurence of depression with employment OR=1.020, 95%CI=0.931-1.117 (ref: not stated).
Maharaj, 2008[59]	Cross-sectional	1290	13 to 19	School	Trinidad & Tobago	Beck Depression Inventory	Religion – religious affiliation	Age			Proportions of depression, by age group (depressed, not depressed): 13-15 (24.0%, 76.0%), 16-17 (29.1%, 70.9%), 18-19 (18.7%, 81.3%). p=0.042 for differences within each age group.
								Ethnicity			Proportions for depression (depressed, not depressed): Afro (21.2%, 78.8%), Indo (25.3%, 74.4%), mixed (28.8%, 71.2%), other (21.7%, 78.3%). p=0.312 for differences within each ethnic group.
								Gender			Proportions for depression (depressed, not depressed): male (19.4%, 80.6%), female (29.7%, 70.3%). p=0.001 fro differences within each gender. Occurence of depression with female OR=1.71, 95%CI=1.28-2.28, p=0.001 (ref:male).
								Religion			Proportions of depression (depressed, not depressed): Anglican (22.8%, 77.2%), Catholic (21.7%, 78.3%), Hindu (26.8%, 73.2%), Muslim (24.0% 76.0%), Other (26.5%, 73.5%). p=0.558 for differences within each religion.
								Social household structure			Proportions of deprssion (depressed, not depressed): both parents (22.7%, 77.3%), not both parents (31.9%, 68.1%). p=0.001 for differences within each household structure group. Occurence of depression for children not living with both parents at home OR=1.50, 95%CI=1.12-1.99 (ref: both parents at home).
Maharajh, 2004[106]	Cross-sectional	203	14 to 18	School	Trinidad & Tobago	Reynolds Adolescent Depression Scale		Gender	Gender		"A one-way ANOVA revealed that females were more likely to have depression than males, ρ < 0.01" "Females had a significantly higher mean RADS score (64.39) than males (57.37)."
Maharajh, 2006[60]	Cross-sectional	1845	14 to 20	School	Trinidad & Tobago	Reynolds Adolescent Depression Scale	Income – school type; Religion – religious attendance	Age	Age		Prevalence of depression, by age: 14 (12.2%), 15 (12.4%), 16 (15.9%), 17 (14.9%), 18 (13.7%), 19 (10.6%), 20 (-). Mean depression score, by age: 14 (57.32), 15 (60.88), 16 (62.24), 17 (62.12), 18 (59.60), 19 (29.32), 20 (55.00). p<0.05. Tukey HSD tests revealed a significant trend between the ages of 14 and 16 (p=0.06).
								Ethnicity	Ethnicity		Prevalence of depression: African (12.6%), Indian (13.2%), mixed (17.4%), other (11.8%). Mean depression score: African (60.96), Indian (60.97), mixed (62.05), other (60.21). p>0.05.
								Gender	Gender		Occurrence of depression with females OR=2.18, 95%CI=1.66-2.87 (ref: males). Mean depression score: male (57.31), female (63.88). p<0.001.
								Income	Income		Prevalence of depression: prestigious school (11.5%), non-prestigious school (15.3%). Mean depression score: prestigious school (60.02), non-prestigious school (61.88). p<0.01.
								Religion	Religion		Prevalence of depression, by religious attendance: 0 times in last 6 months (15.4%), >7 times in last 6 months (13.4%). Prevalence of depression, by prayer with family: 0 times in last 6 months (18.8%), >7 times in last 6 months (11.2%). Mean depression score, by religious attendance: 0 times in last 6 months (62.43), >7 times in last 6 months (60.67). p=<0.05. Mean depression score, by prayer wi…
								Social household structure	Social household structure		Prevalence of depression, by family type: intact (11.7%), 1 parent (13.5%), single step parent (16.7%), reconstituted (25.7%), with relatives (22.6%). Mean depression score, by family type: intact (59.79), 1 parent (62.28), single step parent (62.83), reconstituted (67.00), with relatives (64.79). p<0.001. Tukey HSD tests revealed that individuals from a reconstituted family had significantly hig…
Martin, 2012[107]	Prospective cohort	201	8 to 96	Health facility	Jamaica	Diagnostic and Statistical Manual for Mental Disorders IV		Age			Occurence of depression for age OR=0.986, 95%CI=0.965-1.007, p=0.185 (ref: not stated).
								Gender			Proportions of depression (depressed, not depressed): male (40.0%, 42.9%), female (60.0%, 57.1%). There was no significant difference in gender distribution when these two patient groups were compared, (p>0.05). Occurence of depression for gender OR=1.104, 95%CI=0.528-2.306, p=0.792 (ref: not stated).
Martsolf, 2004[45]	Cross-sectional	258	18+	Health facility	Haiti	Center for Epidemiologic Study Depression Scale		Gender	Gender		Proportions are as follows (no depression, depression) - male (8.0%, 92.0%), female (13.5%, 86.5%). Proportion of depression severity (none, mild/moderate, major): male (8.0%, 28.4%, 63.6%), female (13.5%, 37.7%, 48.8%). Mean depression scores: males (23.4318+6.3821), females (21.1471+6.5159). p=0.008.
McFarlane, 2014[108] (a)	Cross-sectional	1312	15 to 19	School	Jamaica	Diagnostic and Statistical Manual of Mental Disorders IV, modified		Gender		GenderP	Prevalence of depression: males (9.7%), females (21.3%). p<0.001. Prevalence of parasuicide: males (1.4%), females (5.0%). p<0.001.
Menéndez, 2005[69] (a)(d)	Cross-sectional	3,461 of 10,891)	60+	Region/ community	Barbados, Cuba	Geriatric Depression Scale		Residence			Proportions of depression (depressed, not depressed): Bridgetown, Barbados (7%, 93%), Havana, Cuba (21.5%, 78.5%).
Monroe, 2013[82]	Cross-sectional	338	19+	Health facility	Jamaica	Beck Depression Inventory II, modified			Education		Depression score with education β=-0.827, SE=0.559, Pr>F=0.1404. (ref: not stated). Education level was negatively correlated with education; as the value of the BDI-II score decreased, education levels increased.
									Gender		Proportions of depression (minimal, mild, moderate, severe): males (62.5%, 12.5%, 10.3%, 14.7%), females (54.5%, 12.4%, 15.3%, 14.7%). P=0.399. Mean depression scores: males (13.3+13.2), females (15.1+12.6). p=0.203.
									Income		Depression score with income β=0.313, SE=0.166, Pr>F=0.0609. Income was negatively correlated with the continuous BDI-II score; as the value of the BDI-II score decreased, income levels increased.
								Marital status	Marital status		Occurrence of depression with marital status: married (crude OR=1.89; adjusted OR=2.57, 95%CI=1.14-5.76, p<0.05), living with a partner (crude OR=0.76; adjusted OR=1.14, 95%CI=0.48-2.67, p>0.05), separated/widowed/divorced (crude OR=1.03; adjusted OR=1.26, 95%CI=0.47-3.40, p>0.05) (ref: never married). “Married persons were more likely than those who had never married to have moderate or severe d…
								Social household structure	Social household structure		Occurrence of depression, by # of persons in the home: 1-2 (crude OR=5.02, adjusted OR=3.06, 95%CI=0.33-28.28, p>0.05), 3-5 (crude OR=2.44, adjusted OR=1.54, 95%CI=0.18-13.31, p>0.05) (ref: >6). Occurence of depression, by # of children aged <18: 0-2 (crude OR=0.64; adjusted OR=0.7, 95%CI=0.37-1.58, p>0.05), 3-5 (crude OR=1.8; adjusted OR=0.57, 95%CI=0.18-1.78, p>0.05), >5 (ref.). Depression scor…
Mullings, 2013[70] (a)	Cross-sectional	2848	15 to 74	Population	Jamaica	Jamaica Health and Lifestyle Survey (using Diagnostic and Statistical Manual of Mental Disorders IV)	Income – household possessions; Physical infrastructure – neighbourhood infrastructure (ie: homes, community resources); Social capital - perceived community safety	Age			Occurence of depression with age (stratified by gender): urban males - 15-24 (OR=1.10, 95%CI=0.38-3.12, p=0.854), 25-44 (OR=1.23, 95%CI=0.36-4.61, p=0.734), 45-64 (OR=0.85, 95%CI=0.28-2.45, p=0.768) (ref:>64); urban females - 15-24 (OR=2.07, 95%CI=0.86-4.94, p=0.101), 25-44 (OR=2.04, 95%CI=0.91-4.61, p=0.084), 45-64 (OR=1.35, 95%CI=0.66-2.75, p=0.396) (ref: >64).
								Gender			Prevalence of depression: male (14.8%), female (20.3%). p<0.0001.
								Education			Prevalence of depression: primary or lower (22.9%), secondary (19.9%), post-secondary (15.3%). p=0.05.
								Home crowding			Prevalence of depression: crowded (22.5%, not crowded (18.2%). p<0.01.
								Income			Prevalence of depression, by # of household possessions: <8 (23.8%), 9-11 (21.4%), 12-18 (14.9%). p<0.001. showing significant difference. Occurence of depression in urban males by # of household possessions: <8 (OR=2.45, 95%CI=1.19-5.07, p=0.016), 8-11 (OR=2.50, 95%CI=1.36-4.60, p=0.004) (ref: 12-18). Occurence of depression in urban females by # of household possessions: <8 (OR=1.01, 95%CI=0.72…
								Occupation			Prevalence of depression: unemployed (24.1%), employed (18.9%), student (17.0%). p<0.05. Occurence of depression in urban males by occuation: unemployed (OR=1.05, 95%CI=0.56-1.97, p=0.873), student (OR=0.49, 95%CI=0.13-1.87, p=0.296), (ref: employed).
								Physical infrastructure			Occurrence of depression in urban males by neighborhood quality: low (OR=1.92, 95%CI=1.05-3.52, p=0.035), moderate (OR=2.18, 95%CI=0.92-5.17, p=0.074) (ref: high). Occurrence of depression in urban females by neighborhood quality: low (OR=1.40, 95%CI=0.74-2.64, p=0.293), moderate (OR=0.72, 95%CI=0.37-1.38, p=0.319) (ref: high).
								Residence			Prevalence of depression: rural (19.6%), urban (20.7%). p>0.05.
								Social capital			Occurence of depression in urban females, by perceived community safety: very dangerous (OR=1.75, 95%CI=0.74-4.15, p=0.197), can be dangerous/usually unsafe (OR=1.27, 95%CI=0.86-1.88, p=0.224), (ref: safe/very safe).
Nichols, 2009[109]	Cross-sectional	383	18 to 35	School	Trinidad & Tobago	Centre for Epidemiologic Studies Depression Scale			Ethnicity		Females of mixed African-East Indian descent had significantly lower CES-D scores than those of East Indian descent, p=0.046.
									Gender		Mean depression score: male (16.4+10.1), female (15.9+9.9). p=0.63.
Otero, 2013[110]	Cross-sectional	108	60+	Health facility	Cuba	"Psychoaffective scale"		Gender			Prevalence of depression: males (15.5%), females (20.9%).
Pérez, 2012[85]	Cross-sectional	81	60 to 89	Health facility	Cuba	Geriatric Depression Scale	Income – economic situtation	Age		EducationSI	Proportions of depression, by age group: 60- 69 (54.3%), 70-79 (33.3%), 80-89 (12.4%).
								Gender			Proportions of deprsession: males (7%), females (93%).
								Income			Proportions of depression: good (4.9%), regular (12.4%), poor (82.7%). Prevalence of suicide ideation in females, by education level: primary school (74.1%), secondary school (12.4%).
Prina, 2011[74] (a)	Cross-sectional	4,945 (of 15,021)	65+	Region/ community	Cuba, Dominican Republic	Geriatric Mental State Test			Residence		Prevalence of depression (subthreshold syndrome, depression disorder): Cuba (8.0%, 1.5%), Dominican Republic (9.6%, 2.0%). Mean depression scores: Cuba (29.1+22.1), Dominican Republic (34.0+21.7)
Quinlan-Davidson, 2014[54]	Registry	/	(all)	Population	Cuba, Guyana, Puerto Rico, Suriname, Trindad & Tobago	National death registry				AgeS	Suicide rates in Puerto Rico, by age group (male, female): 10-24 (6.3, 0.9), 10-19 (3.0, 0.7), 15-24 (9.0, 1.3). Suicide rates in Cuba, by age group (male, female): 10-24 (5.3, 2.6), 10-19 (3.1, 1.9), 15-24 (7.6, 3.7). Suicide rates in Guyana, by age group (male, female): 10-24 (26.8, 18.1), 10-19 (15.9, 15.3), 15-24 (38.7, 24.3). Suicide rates in Suriname, by age group (male, female): 10-24 (18.…
										GenderS	Suicide rates in Puerto Rico (stratified by age groups 10-25, 10-19, 15-24): males (6.3, 3.0, 9.0), females (0.9, 0.7, 1.3). Suicide rates in Cuba (stratified by age groups 10-25, 10-19, 15-24): males (5.3, 3.1, 7.6), females (2.6, 1.9, 3.7). Suicide rates in Guyana (stratified by age groups 10-25, 10-19, 15-24): males (26.8, 15.9, 38.7), females (18.1, 15.3, 24.3); Suicide rates in Suriname (str…
										ResidenceS	Regression for suicide: Puerto Rico (RR=1.1, 95%CI=0.9-1.2, p=0.5426); Cuba (RR=1.1, 95%CI=1.0-1.3, p=0.0554); Guyana (RR=6.1, 95%CI=5.3-7.1, p<0.0001); Suriname (RR=4.5, 95%CI=3.7-5.4, p<0.0001); Trinidad & Tobago (RR=2.2, 95%CI=1.9-2.6, p<0.0001).
Reyes-Rodríguez, 2013[83]	Cross-section	2163	(adolescents)	School	Puerto Rico	Beck Depression Inventory		Gender	Gender		Proportions of depresson (no depression, depression): male (81.2%, 18.8%), female (72.2%, 27.7%). Proportions are as follows (none, mild, moderate, severe) - male (81.2%, 11.8%, 4.5%, 2.5%), female (72.2%, 17.3%, 5.7%, 4.7%). p <0.001 within each gender. Depression score with gender: β=-0.10, p=0.00.
								Marital status	Marital status		Proportions of depression (no depression, depression): married (74.6%, 25.4%), single (74.9%, 25.1%), living together (80.0%, 20%). Proportions are as follows (none, mild, moderate, severe) - married (74.6%, 12.7%, 4.8%, 7.9%), single (74.9%, 15.9%, 5.3%, 3.9%), living together (80.0%, 12.5%, 5.0%, 2.5%). p>0.001 within each marital status group.
Rodríguez, 2013[55]	Registry	/	1 to 75	Region/ community	Cuba	Provincial Department of Statistics and mortality records				GenderS	Crude suicide rates are as follows (stratified by years 2010, 2011) - male (17.2, 18.9), female (4.6, 5.6).
Rudatsikira, 2007[62] (a)	Cross-sectional	1197	(adolescents)	School	Guyana	Global School-Based Health Survey	Social capital – having close friends			AgeSI	Suicide ideation with age: 14 (unadjusted OR=0.88, 95%CI=0.59-1.31; adjusted OR=0.98, 95%CI=0.60-1.58), 15 (unadjusted OR=0.85, 95%CI=0.58-1.26; adjusted OR=0.76, 95%CI=0.49-1.24), >15 (unadjusted OR=0.70, 95%CI=0.39-1.26; adjusted OR=0.96, 95%CI=0.50-1.83) (ref: <14).
										GenderSI	Suicide ideation with males (unadjusted OR=0.45, 95%CI=0.30-0.67; adjusted OR=0.64, 95%CI=0.46-0.87) (ref: females).
										Social capitalSI	Suicide ideation with having close friends (unadjusted OR=0.58, 95%CI=0.35-0.95; adjusted OR=0.51, 95%CI=0.28-0.94) (ref: does not have close friends).
Sicotte, 2008[80] (a)(b)(c)	Cross-sectional	1905	60+	Region/ community	Cuba	Geriatric Depression Scale	Social capital - diversity of links; Social support – reciprocity of help	Gender			Occurrence of depression with females OR=2.74, 95%CI=2.04-3.69 (ref: males).
								Income			Occurrence of depression with males with no financial strain OR=0.47, 95%CI=0.22-1.01 (ref: having financial strain). Occurrence of depression with females with no financial strain OR=0.44, 95%CI=0.29-0.68 (ref: having financial strain).
								Marital status			Occurrence of depression in females by marital status: married/free union (OR=0.30, 95%CI=0.14-0.65), divorced/separated (OR=0.45, 95%CI=0.21-0.94), widowed (OR=0.36, 95%CI=0.18-0.74) (ref: single) p=0.011. Occurrence of depression in males by marital status: married/free union (OR=0.26, 95%CI=0.08-0.85), divorced/separated (OR=0.59, 95%CI=0.17-2.04), widowed (OR=0.72, 95%CI=0.21-2.50) (ref: sing…
								Social household structure			Occurrence of depression in females: with partner only (OR=0.87, 95%CI=0.45-1.67), nuclear family (OR=0.92, 95%CI=0.55-1.51), extended family (OR=0.61, 95%CI=0.40-0.92) (ref: alone). p=0.039. Occurrence of depression in males: with partner only (OR=0.21, 95%CI=0.09-0.51), nuclear family (OR=0.29, 95%CI=0.13-0.66), extended family (OR=0.22, 95%CI=0.11-0.44) (ref: alone). p=0.000.
								Social capital			Occurrence of depression in females by diversity of links: 2 (OR=0.88, 95%CI=0.54-1.43), 3 (OR=0.56, 95%CI=0.35-0.90), 4 (OR=0.34, 95%CI=0.17-0.69) (ref: 1). p=0.002 Occurrence of depression in males by diversity of links: 2 (OR=0.85, 95%CI=0.31-2.34), 3 (OR=0.83, 95%CI=0.14-1.00), 4 (OR=0.14, 95%CI=0.04-0.48) (ref: 1). p=0.000.
								Social support			Occurrence of depression in females by reciprocity of help from children: gives more (OR=1.29, 95%CI=0.76-2.19), balanced (OR=0.69, 95%CI=0.49-0.98) (ref: receives more). P=0.004. Occurrence of depression in females by reciprocity of help from relatives: gives more (OR=0.54, 95%CI=0.32-0.91), balanced (OR=0.67, 95%CI=0.48-0.94) (ref: receives more). p=0.041. Occurrence of depression in males by r…
Slama, 2008[47]	Cross-sectional	362	/	Health facility	Martinique	"Semi-structured interview"	Social capital – having social contacts			AgeP	Mean ages: no parasuicide (44.44+14.32 years), parasuicide (41.11+11.23 years). p=0.08.
										EducationP	Occurrence parasuicide with presence of professional qualification OR=2.22, 95%CI=1.14–4.33, p=0.02 (ref: no professional qualification).
										GenderP	Proportions of parasuicide (no parasuicide, parasuicide): males (61.3%, 56.9%), females (38.7%, 43.1%). p=0.51 within each gender.
										IncomeP	Proportions of parasuicide (no parasuicide, parasuicide): has income (91.6%, 93.8%), no income (8.4%, 6.2%). p=0.8. within each income group.
										Marital statusP	Proportions of parasuicide (no parasuicide, parasuicide): single/divorced (83.2%, 80.0%), not single/divorced(16.8%, 20.0%). p=0.54 within each marital status group.
										OccupationP	Proportions of parasuicide (no parasuicide, parasuicide): unemployed (81.1%, 83.1%), employed (4.4%, 6.1%), retired (9.1%, 6.1%), casual jobs (5.4%, 4.6%). p=0.86 within each employment group.
										Social capitalP	Occurrence of parasuicide with presence of social contacts OR=0.45, 95%CI=0.25–0.8, p=0.006 (ref: absense of social contacts).
										Social household structureP	Proportions of parasuicide by living arrangement (no parasuicide, parasuicide): live alone (32.7%, 40.0%), live with family (59.6%, 53.8%), homeless (1.3%, 3.1%), other (6.4%, 3.1%). p=0.37 within living arrangement groups. Occurrence of parasuicide with presense of children OR=2.4, CI=1.35–4.25, p=0.003 (ref: no children).
Slama, 2011[111]	Cross-sectional	887	/	Population	Martinique	Mini International Neuropsychiatric Interview				EducationP	Proportions of parasuicide (no parasuicide, parasuicide): completed high school (46.5%, 47.7%), did not complete high school (53.5%, 52.3%). p=0.91 within educational level groups.
										GenderP	Occurrence of depression with males OR=0.75, 95%CI=0.36-1.57, p=0.45 (ref: females).
										OccupationP	Proportions of parasuicide (no parasuicide, parasuicide): has professional qualification (21.4%, 37.5%), does not have professional qualification (78.6%, 62.5%). p=0.13 within occupation groups. Occurrence of parasuicide in employed OR=0.6, 95%CI=0.3-1.22, p=0.16 (ref: unemployed).
										Social household structureP	Proportions of parasuicide (no parasuicide, parasuicide): lives alone (51.5%, 61.5%), does not live alone (48.5%, 38.5%). p=0.22 within living arrangement groups.
Sousa, 2009[71] (a)	Cross-sectional	4,938 (of 15,022)	65+	Region/ community	Cuba, Dominican Republic	Geriatric Mental State Test		Residence			Prevalence of depression: Cuba (4.9%, 4.1%-5.7%), Dominican Republic (13.8%, 12.3-15.4%).
Suau, 2005[86]	Cross-sectional	60	40 to 55	Health facility	Puerto Rico	Zung Self-rating Depression Scale		Education			Proportions (#) of deprssession (depressed, not depressed): high school and college (16, 9), Bachelors (12, 27). p=0.009 within educational groups.
								Income			Proportions (#) of depression (depressed, not depressed): 0-7499 (12, 10), 7500-24999 (12, 10), >24999 (6, 19). p=0.099 within income groups.
								Marital status			Proportions (#) of depression (depressed, not depressed): married (18, 25), not married (7, 14). p=0.512 within marital status groups.
								Occupation			Proportions (#) of depression (depressed, not depressed): employed (18, 27), unemployed (7, 12). p=0.512 within employment groups.
								Social household structure			Proportions (#) of depression (depressed, not depressed): head of household (8, 14), not head of household (16, 24). p=0.779 within head of household groups.
Vera, 2011[48] (a)	Cross-sectional	2068	18+	Health facility	Puerto Rico	Patient Health Questionnaire (based on Diagnostic and Statistical Manual of Mental Disorders IV)				AgeSI,P	Occurrence of suicide ideation, by age group: <51 (OR=1.71, 95%CI=1.39-2.65, p=0.011), 51-64 (OR=1.85, 95%CI=1.26-2.72, p=0.002) (ref: >64). Prevalence of parasuicide by age group: <51 (5.3%), 51-64 (7.2%), >64 (3.9%). p>0.05. Occurrence of parasuicide by age OR=0.98, 95%CI=0.95-1.00, p=0.092 (ref: not stated).
										EducationSI,P	Occurrence of suicide ideation by years of education: <12 years (OR=2.21, 95%CI=1.31-3.74, p=0.003), 12 years (OR=2.83, 95%CI=1.62-4.96, p=0.001), some college (OR=2.32, 95%CI=1.25-4.34, p=0.008) (ref: >3 years of college). Prevalence of parasuicide: <12 years (7.1%), 12 years (5.8%), some college (2.4%), >3 years of college (4.6%). p>0.05. Occurrence of parasuicide by education: OR=0.98, 95%CI=0…
										GenderSI,P	Occurrence of suicide ideation with females OR=1.04, 95%CI=0.74-1.48, p=0.811 (ref: males). Occurrence of parasuicide with females OR=0.55, 95%CI=0.26-1.15, p=0.113 (ref: males).
										Marital statusSI,P	Occurrence of suicide ideation with married OR=0.90, 95%CI=0.68-1.21, p=0.492 (ref: not married). Occurrence of parasuicide with married OR=1.31, 95%CI=0.72-2.39, p=0.379 (ref: not married).
										OccupationSI,P	Occurrence of suicide ideation with employed OR=0.82, 95%CI=0.58-1.16, p=0.264 (ref: unemployed). Occurrence of parasuicide with employed OR=0.88, 95%CI=0.41-1.87, p=0.741 (ref: unemployed).
Veranes, 2013[65]	Cross-sectional	71	15+	Health facility	Cuba	Notifiable disease cards				AgeP	Proportions of parasuicide by age group: 15-19 (29.5%), 20-24 (8.4%), 25-59 (54.9%), >59 (7.0%).
										GenderP	Proportions of parasuicide: male (25.2%), female (74.6%) .
										OccupationP	Proportions of parasuicide: housewife (16.9%), retired (12.6%), worker (38.0%), farmer (5.6%), student (25.3%), professional (1.4%).
										ResidenceP	Proportions of parasuicide: urban (54.9%), rural (45.0%).
Wagenaar, 2012[63]	Cross-sectional	408	18+	Region/ community	Haiti	Beck Depression Inventory, modified	Income – household possessions; Social support – having someone to care if sick		Age	Social supportSI	Older age was associated with increased depression scores for both genders. Each 10-year increase in age was associated with an increase of 1.1 (95%CI=0.3-2.0) points for men (p= 0.009) and 1.8 points (95%CI=0.7-2.9) for women (p=0.002).
									Education		Occurence of depression by education level: >primary school (aβ=3.2, 95%CI=-0.94-7.3, p>0.05), finished primary school (aβ=2.9, 95%CI=0.37-5.5, p<0.05), some primary school (aβ=3.1, 95%CI=0.31-5.9, p<0.05) (ref: no formal schooling). Compared to those with no formal education, females having more than a primary school education was associated with scoring 7.7 points (95%CI=2.0-13.4) higher on the…
									Gender		Occurrence of depression: with females aβ=2.1, 95%CI=0.18-4.0, p=0.031 (ref: males).
									Income		Occurrence of depression in females by household possessions aβ=1.5, CI=−2.6--0.39, p=<0.05 (ref: not stated). For females only, each additional item possessed on the SES scale was associated with scoring 1.5 points lower on the BDI (p =0.008). Male-only analyses were not significant/shown.
									Marital status		Occurrence of depression: widowed (aβ=2.0, 95%CI=-2.6-6.6, p>0.05), divorced (aβ=7.5, 95%CI=0.70-14.4, p<0.05), cohabiting (aβ=-1.1, 95%CI=-4.1-1.8, p>0.05), married (aβ=-3.0, 95%CI=-6.2-0.09, p>0.05) (ref: single). Female and male-only analyses were not significant/shown.
											Occurrence of depression: does not have someone to care for them if sick (OR=5.5, 95%CI=1.1-28.6, p<0.05) (ref: does have someone to care for them if sick). Analyses not made for each gender.
Zulueta, 2013[56]	Registry	/	(all)	Population	Puerto Rico	Puerto Rico's Vital Statistics, Institute of Statistics, Department of Health				GenderS	Suicide prevalence (#): males (251), females (48). Suicide rates: males (13.2), females (2.3). The male/female suicide rate ratio is 5.74.
Zunzunegui, 2009[72] (a)(b)(d)	Cross-sectional	3,717 (of 10,587)	60+	Region/ community	Barbados, Cuba	Geriatric Depression Scale		Gender			Occurrence of depression in Havana females (age-adjusted OR=2.47, 95%CI=1.89-3.24; all-adjusted OR=3.03, 95%CI=1.56-5.88 (ref: males).
								Residence			Prevalence (per 100,000) of depression (males, females): Bridgetown, Barbados (5.2, 4.5), Havana, Cuba (12.8, 27.2).
· Articles are components of larger studies: (Abel, 2012) - Jamaican Youth Risk and Resiliency Behaviour Survey 2005[112]; ((Alvarado, 2007),(Menendez, 2005), (Sicotte, 2008), (Zunzunegui, 2009)) - [Health, Wellbeing and Aging][113]; ((Balogun, 2014), (Rudatsikira, 2007)) - Global School-Based Student Health Survey[114]; (Bandiera, 2013) - Boricua Youth Study[115]; ((Canino, 2004), (Gonzalez-Teje…
· All social determinants listed under “Frequency” are measured as prevalence.
· Social determinants listed under “Outcomes” are designated as “SI” for suicide ideation, “P” for parasuicide, and “S” for suicide.
· Not all relationships reported sufficient detail or underwent relevant statistical analysis. "Main findings" only report as much data as the original study provides.
· (a) - These articles use the same data from a single Cuba study (for Prevalence & gender).
· (b) - These articles use the same data from a single Cuba study (for Prevalence & marital status).
· (c) - These articles use the same data from a single Cuba/Barbados study (for Prevalence & residence).
· (d) - These articles use the same data from a single Puerto Rico study (for Prevalence & gender).
· (e) - These articles use the same data from a single regional study (for Depression score & residence).
· (f) - These articles use the same data from a single Jamaica study (for Suicide & gender and Suicide & residence).
