# Supplementary material for: Social determinants of depression and suicidal behaviour in the Caribbean: a systematic review
Source: BMC Public Health. 2017 Jun 15;17:577. doi: 10.1186/s12889-017-4371-z (PMC5472962; doi:10.1186/s12889-017-4371-z)
Supplement: Supplementary file 4 — Risk of bias among 222 inequality relationships from 55 included articles [45–86, 99, 100–111]. (XLSX 14 kb) [file 12889_2017_4371_MOESM4_ESM.xlsx]

## Sheet: Sheet2
[TABLE 2. Risk of bias among 222 inequality relationships from 55 included articles.[45–86, 99, 100–111]]
	Overall Risk of Bias
	Low	Moderate	Serious	Unclear
Articles	/	Alvarado, 2007[73]*; Bandiera, 2013[46]; Campa, 2012[50]; Guerra, 2008[103]; López, 2010[105]; Lowe, 2014[77]*; Machado, 2009[64]; Mullings, 2013[70]*; Prina, 2011[74]; Quinlan-Davidson, 2014[54]; Rodríguez, 2013[55]; Sicotte, 2008[80]; Slama, 2008[47]; Veranes, 2013[65]	Abel, 2012[78]; Abel, 2012[49]*; Ali, 2005[99]; Alvarado, 2007[73]*; Balogun, 2014[67]; Canino, 2004[68]; Fox, 2009[101]; Graafsma, 2006[51]; Holder-Nevins, 2012[52]; Hutchinson, 2005[53]; Kukoyi, 2010[61]; Laborde, 2013[104]; Lipps, 2010[75]; Lipps, 2012[76]; Lowe, 2009[84]; Lowe, 2009[51]; Lowe, 2014[45]*; Maharaj, 2005[84]; Maharaj, 2007[79]; Maharaj, 2008[59]; Maharajh, 2004[106]; Maharajh, 2…	Abel, 2012[49]*; Abel, 2012[66]; Disdier-Flores, 2010[100]; Ekundayo, 2007[57]; González-Tejera, 2005[102]; Otero, 2013[110]; Rudatsikira, 2007[62]; Slama, 2011[111]*; Wagenaar, 2012[63]; Zunzunegui, 2009[72]
Total articles	0	13	36	10
Inequality relationships (frequency)	/	Prevalence: age (2), gender (2), income (2), marital status (2), occupation (1), physical infrastructure (1), social capital (2), social household structure (1), social support (1)	Prevalence: age (7), education (6), ethnicity (4), gender (15), home crowding (1), income (4), marital status (6), occupation (5), religion (2), residence (5), social household structure (4)	Prevalence: age (2), gender (6), residence (2), social capital (1), social household structure (2)
		Depression score: gender (1), physical infrastructure (1), residence (2), social capital (1)	Depression score: age (2), education (3), ethnicity (2), gender (8), income (2), marital status (3), occupation (1), religion (1), residence (3), social capital (1), social household structure (2)	Depression score: age (1), education (1) gender (2), income (1), marital status (1)
		Suicide ideation: age (1), gender (2), income (1)	Suicide ideation: age (3), education (2), ethnicity (1), gender (5), marital status (1), occupation (1), income (1), religion (2), residence (1), social capital (2), social household structure (1)	Suicide ideation: age (1), gender (1), social capital (1), social support (1)
		Parasuicide: age (5), education (1), gender (5), income (2), marital status (1), occupation (2), residence (2), social capital (1), social household structure (2)	Parasuicide: age (3), education (2), ethnicity (2), gender (6), income (1), marital status (1), occupation (1), religion (2), residence (1), social capital (1), social household structure (2), social support (1)	Parasuicide: gender (1), occupation (1)
		Suicide: age (2), gender (3), residence (2)	Suicide: age (2), ethnicity (2), gender (4), income (1), marital status (1), occupation (1), residence (4)	Suicide: age (1), gender (1)
Total relationships	0	50	145	27
· Articles designated by ‘*’ have dual classification of moderate, serious, or unclear.

## Sheet: Sheet1
	Overall Risk of Bias
	Low	Moderate	Serious	Unclear
Articles	/	Alvarado, 2007(63) (a)(c)*; Bandiera, 2013(38) (a); Campa, 2012(49); Guerra, 2008(88) (a); López, 2010(87); Lowe, 2014(64) (f)*; Machado, 2009(50); Mullings, 2013(56) (a)*; Prina, 2011(62) (a); Quinlan-Davidson, 2014(52); Rodríguez, 2013(86); Sicotte, 2008(69) (a)(b)(c); Slama, 2008(39); Veranes, 2013(48)	Abel, 2012(67); Abel, 2012(54) (g)*; Ali, 2005(95); Alvarado, 2007(63) (a)(c)*; Balogun, 2014(55) (a); Canino, 2004(58) (a)(e); Fox, 2009(99) (a); Graafsma, 2006(51); Holder-Nevins, 2012(68) (g); Hutchinson, 2005(53); Kukoyi, 2010(46); Laborde, 2013(97) (a); Lipps, 2010(66) (f); Lipps, 2012(65) (f); Lowe, 2009(72); Lowe, 2009(44); Lowe, 2014(64) (f)*; Maharaj, 2005(74); Maharaj, 2007(70); Maharaj…	Abel, 2012(54) (g)*; Abel, 2012(59); Disdier-Flores, 2010(90); Ekundayo, 2007(43); González-Tejera, 2005(91) (a)(e); Otero, 2013(89); Rudatsikira, 2007(45) (a); Slama, 2011(94)*; Wagenaar, 2012(47); Zunzunegui, 2009(57) (a)(b)(d)
Total articles	0	13	36	10
Inequality relationships (frequency)	/	Prevalence: age (2), gender (2), income (2), marital status (2), occupation (1), physical infrastructure (1), social capital (2), social household structure (1), social support (1)	Prevalence: age (7), education (6), ethnicity (4), gender (15), home crowding (1), income (4), marital status (6), occupation (5), religion (2), residence (5), social household structure (4)	Prevalence: age (2), gender (6), residence (2), social capital (1), social household structure (2)
		Depression score: gender (1), physical infrastructure (1), residence (2), social capital (1)	Depression score: age (2), education (3), ethnicity (2), gender (8), income (2), marital status (3), occupation (1), religion (1), residence (3), social capital (1), social household structure (2)	Depression score: age (1), education (1) gender (2), income (1), marital status (1)
		Suicide ideation: age (1), gender (2), income (1)	Suicide ideation: age (3), education (2), ethnicity (1), gender (5), marital status (1), occupation (1), income (1), religion (2), residence (1), social capital (2), social household structure (1)	Suicide ideation: age (1), gender (1), social capital (1), social support (1)
		Parasuicide: age (5), education (1), gender (5), income (2), marital status (1), occupation (2), residence (2), social capital (1), social household structure (2)		Parasuicide: gender (1), occupation (1)
		Suicide: age (2), gender (3), residence (2)	Parasuicide: age (3), education (2), ethnicity (2), gender (6), income (1), marital status (1), occupation (1), religion (2), residence (1), social capital (1), social household structure (2), social support (1)	Suicide: age (1), gender (1)
			Suicide: age (2), ethnicity (2), gender (4), income (1), marital status (1), occupation (1), residence (4)
Total relationships	0	50	145	27
