# Supplementary material for: Social determinants of depression and suicidal behaviour in the Caribbean: a systematic review
Source: BMC Public Health. 2017 Jun 15;17:577. doi: 10.1186/s12889-017-4371-z (PMC5472962; doi:10.1186/s12889-017-4371-z)
Supplement: Supplementary file 5 — Extended risk of bias classification table of 55 included articles, to supplement Table S2, which depicts the risk of bias classification of each of the five domains for individual relationships of each article. (XLSX 21 kb) [file 12889_2017_4371_MOESM5_ESM.xlsx]

## Sheet: Sheet1
TABLE 3. Extended risk of bias classification table of 55 included articles, to supplement Table 2. [45–86, 99, 100–120]].
Article (n=55)	Relationship (n=222)		Bias Domain
	Endpoint	Social Determinant	Confounding	Participant Selection	Missing Data	Measurement of Outcomes	Selective Reporting	OVERALL
Abel, 2012[78]	Outcome	Age	Serious	Unclear	Unclear	Serious	Low	Serious
	Outcome	Gender	Moderate	Unclear	Unclear	Serious	Low	Serious
	Outcome	Residence	Moderate	Unclear	Unclear	Serious	Low	Serious
	Outcome	Social capital	Moderate	Unclear	Unclear	Serious	Low	Serious
Abel, 2012[49] (g)	Outcome	Age	Moderate	Low	Unclear	Moderate	Low	Unclear
	Outcome	Gender	Moderate	Low	Unclear	Moderate	Low	Unclear
	Outcome	Occupation	Serious	Low	Unclear	Moderate	Low	Serious
	Outcome	Residence	Serious	Low	Unclear	Moderate	Low	Serious
Abel, 2012[66] (a)	Frequency	Gender	Moderate	Low	Unclear	Moderate	Low	Unclear
	Frequency	Residence	Serious	Low	Unclear	Moderate	Low	Unclear
	Frequency	Social capital	Moderate	Low	Unclear	Moderate	Low	Unclear
	Frequency	Social household structure	Moderate	Low	Unclear	Moderate	Low	Unclear
Ali, 2005[99]	Outcome	Ethnicity	Serious	Unclear	Low	Moderate	Low	Serious
	Outcome	Gender	Serious	Unclear	Low	Moderate	Low	Serious
	Outcome	Religion	Serious	Unclear	Low	Moderate	Low	Serious
	Outcome	Income	Serious	Unclear	Low	Moderate	Low	Serious
	Outcome	Social household structure	Serious	Unclear	Low	Moderate	Low	Serious
	Outcome	Ethnicity	Serious	Unclear	Low	Moderate	Low	Serious
	Outcome	Gender	Serious	Unclear	Low	Moderate	Low	Serious
	Outcome	Religion	Serious	Unclear	Low	Moderate	Low	Serious
	Outcome	Income	Serious	Unclear	Low	Moderate	Low	Serious
	Outcome	Social household structure	Serious	Unclear	Low	Moderate	Low	Serious
Alvarado, 2007[73] (a)(c)	Frequency	Marital status	Low	Low	Low	Moderate	Low	Moderate
	Frequency	Occupation	Serious	Low	Low	Moderate	Low	Serious
	Severity	Gender	Moderate	Low	Low	Moderate	Low	Moderate
	Severity	Residence	Moderate	Low	Low	Moderate	Low	Moderate
Balogun, 2014[67] (a)	Frequency	Residence	Serious	Low	Unclear	Serious	Low	Serious
Bandiera, 2013[46] (a)	Outcome	Age	Low	Unclear	Low	Moderate	Low	Moderate
	Outcome	Gender	Low	Unclear	Low	Moderate	Low	Moderate
	Outcome	Income	Low	Unclear	Low	Moderate	Low	Moderate
	Outcome	Age	Low	Unclear	Low	Moderate	Low	Moderate
	Outcome	Gender	Low	Unclear	Low	Moderate	Low	Moderate
	Outcome	Income	Low	Unclear	Low	Moderate	Low	Moderate
Campa, 2012[50]	Outcome	Age	Serious	Low	Unclear	Low	Low	Moderate
	Outcome	Gender	Serious	Low	Unclear	Low	Low	Moderate
	Outcome	Residence	Serious	Low	Unclear	Low	Low	Moderate
	Outcome	Age	Serious	Low	Unclear	Low	Low	Moderate
	Outcome	Gender	Serious	Low	Unclear	Low	Low	Moderate
	Outcome	Residence	Serious	Low	Unclear	Low	Low	Moderate
Canino, 2004[68] (a)(e)	Frequency	Age	Serious	Low	Moderate	Unclear	Unclear	Serious
	Frequency	Gender	Serious	Low	Moderate	Unclear	Unclear	Serious
	Frequency	Education	Serious	Low	Moderate	Unclear	Unclear	Serious
	Frequency	Income	Serious	Low	Moderate	Unclear	Unclear	Serious
	Frequency	Residence	Serious	Low	Moderate	Unclear	Unclear	Serious
Disdier-Flores, 2010[100]	Frequency	Age	Moderate	Low	Unclear	Low	Low	Unclear
	Frequency	Gender	Moderate	Low	Unclear	Low	Low	Unclear
Ekundayo, 2007[57]	Frequency	Age	Low	Unclear	Low	Moderate	Low	Unclear
	Frequency	Gender	Low	Unclear	Low	Moderate	Low	Unclear
	Frequency	Social household structure	Low	Unclear	Low	Moderate	Low	Unclear
Fox, 2009[101] (a)	Outcome	Gender	Serious	Unclear	Unclear	Unclear	Low	Serious
	Outcome	Gender	Serious	Unclear	Unclear	Unclear	Low	Serious
González-Tejera, 2005[102] (a)(e)	Frequency	Gender	Moderate	Low	Unclear	Moderate	Low	Unclear
	Severity	Gender	Moderate	Low	Unclear	Moderate	Low	Unclear
Graafsma, 2006[51]	Outcome	Age	Serious	Low	Unclear	Moderate	Low	Serious
	Outcome	Ethnicity	Serious	Low	Unclear	Moderate	Low	Serious
	Outcome	Gender	Serious	Low	Unclear	Moderate	Low	Serious
	Outcome	Residence	Serious	Low	Unclear	Moderate	Low	Serious
	Outcome	Age	Serious	Low	Unclear	Moderate	Low	Serious
	Outcome	Ethnicity	Serious	Low	Unclear	Moderate	Low	Serious
	Outcome	Gender	Serious	Low	Unclear	Moderate	Low	Serious
	Outcome	Residence	Serious	Low	Unclear	Moderate	Low	Serious
Guerra, 2008[103] (a)	Frequency	Age	Serious	Low	Low	Low	Low	Moderate
	Frequency	Gender	Serious	Low	Low	Low	Low	Moderate
Holder-Nevins, 2012[52] (g)	Outcome	Gender	Serious	Low	Unclear	Moderate	Low	Serious
	Outcome	Residence	Serious	Low	Unclear	Moderate	Low	Serious
Hutchinson, 2005[53]	Outcome	Age	Serious	Low	Unclear	Moderate	Low	Serious
	Outcome	Ethnicity	Serious	Low	Unclear	Moderate	Low	Serious
	Outcome	Gender	Serious	Low	Unclear	Moderate	Low	Serious
	Outcome	Income	Serious	Low	Unclear	Moderate	Low	Serious
	Outcome	Marital status	Serious	Low	Unclear	Moderate	Low	Serious
	Outcome	Residence	Serious	Low	Unclear	Moderate	Low	Serious
Kukoyi, 2010[61]	Outcome	Age	Serious	Unclear	Low	Serious	Low	Serious
	Outcome	Gender	Serious	Unclear	Low	Serious	Low	Serious
	Outcome	Religion	Serious	Unclear	Low	Serious	Low	Serious
	Outcome	Social capital	Serious	Unclear	Low	Serious	Low	Serious
	Outcome	Age	Serious	Unclear	Low	Serious	Low	Serious
	Outcome	Gender	Serious	Unclear	Low	Serious	Low	Serious
	Outcome	Religion	Serious	Unclear	Low	Serious	Low	Serious
	Outcome	Social capital	Serious	Unclear	Low	Serious	Low	Serious
	Outcome	Social support	Serious	Unclear	Low	Serious	Low	Serious
Laborde, 2013[104] (a)	Frequency	Gender	Serious	Unclear	Unclear	Moderate	Low	Serious
Lipps, 2010[75] (f)	Severity	Residence	Serious	Low	Low	Moderate	Low	Serious
Lipps, 2012[76] (f)	Severity	Residence	Serious	Low	Unclear	Moderate	Low	Serious
López, 2010[105]	Outcome	Social household structure	Serious	Low	Unclear	Low	Low	Moderate
Lowe, 2009[81]	Frequency	Education	Serious	Serious	Moderate	Unclear	Low	Serious
	Frequency	Gender	Serious	Serious	Moderate	Unclear	Low	Serious
	Frequency	Marital status	Serious	Serious	Moderate	Unclear	Low	Serious
	Frequency	Occupation	Serious	Serious	Moderate	Unclear	Low	Serious
	Severity	Education	Serious	Moderate	Moderate	Unclear	Low	Serious
	Severity	Gender	Serious	Moderate	Moderate	Unclear	Low	Serious
	Severity	Marital status	Serious	Moderate	Moderate	Unclear	Low	Serious
	Severity	Occupation	Serious	Moderate	Moderate	Unclear	Low	Serious
	Severity	Social capital	Serious	Moderate	Moderate	Unclear	Low	Serious
Lowe, 2009[58]	Frequency	Gender	Serious	Low	Low	Moderate	Low	Serious
	Severity	Age	Serious	Low	Low	Moderate	Low	Serious
	Severity	Education	Serious	Low	Low	Moderate	Low	Serious
	Severity	Gender	Serious	Low	Low	Moderate	Low	Serious
Lowe, 2014[77] (f)	Severity	Residence	Serious	Low	Low	Moderate	Moderate	Serious
	Severity	Social capital	Moderate	Low	Low	Moderate	Moderate	Moderate
	Severity	Physical infrastructure	Moderate	Low	Low	Moderate	Moderate	Moderate
Machado, 2009[64]	Outcome	Age	Moderate	Low	Unclear	Low	Low	Moderate
	Outcome	Gender	Moderate	Low	Unclear	Low	Low	Moderate
Maharaj, 2005[84]	Frequency	Age	Serious	Low	Unclear	Moderate	Low	Serious
	Frequency	Education	Serious	Low	Unclear	Moderate	Low	Serious
	Frequency	Ethnicity	Serious	Low	Unclear	Moderate	Low	Serious
	Frequency	Gender	Serious	Low	Unclear	Moderate	Low	Serious
	Frequency	Marital status	Serious	Low	Unclear	Moderate	Low	Serious
	Frequency	Occupation	Serious	Low	Unclear	Moderate	Low	Serious
Maharaj, 2007[79]	Frequency	Age	Serious	Low	Low	Moderate	Low	Serious
	Frequency	Education	Serious	Low	Low	Moderate	Low	Serious
	Frequency	Ethnicity	Serious	Low	Low	Moderate	Low	Serious
	Frequency	Gender	Serious	Low	Low	Moderate	Low	Serious
	Frequency	Marital status	Serious	Low	Low	Moderate	Low	Serious
	Frequency	Occupation	Serious	Low	Low	Moderate	Low	Serious
Maharaj, 2008[59]	Frequency	Age	Serious	Low	Unclear	Moderate	Low	Serious
	Frequency	Gender	Serious	Low	Unclear	Moderate	Low	Serious
	Frequency	Ethnicity	Serious	Low	Unclear	Moderate	Low	Serious
	Frequency	Religion	Serious	Low	Unclear	Moderate	Low	Serious
	Frequency	Social household structure	Serious	Low	Unclear	Moderate	Low	Serious
Maharajh, 2004[106]	Frequency	Gender	Serious	Unclear	Low	Moderate	Low	Serious
	Severity	Gender	Serious	Unclear	Low	Moderate	Low	Serious
Maharajh, 2006[60]	Frequency	Age	Serious	Low	Low	Moderate	Low	Serious
	Frequency	Gender	Serious	Low	Low	Moderate	Low	Serious
	Frequency	Ethnicity	Serious	Low	Low	Moderate	Low	Serious
	Frequency	Religion	Serious	Low	Low	Moderate	Low	Serious
	Frequency	Income	Serious	Low	Low	Moderate	Low	Serious
	Frequency	Social household structure	Serious	Low	Low	Moderate	Low	Serious
	Severity	Age	Serious	Low	Low	Moderate	Low	Serious
	Severity	Gender	Serious	Low	Low	Moderate	Low	Serious
	Severity	Ethnicity	Serious	Low	Low	Moderate	Low	Serious
	Severity	Income	Serious	Low	Low	Moderate	Low	Serious
	Severity	Religion	Serious	Low	Low	Moderate	Low	Serious
	Severity	Social household structure	Serious	Low	Low	Moderate	Low	Serious
Martin, 2012[107]	Frequency	Age	Serious	Low	Unclear	Low	Serious	Serious
	Frequency	Gender	Serious	Low	Unclear	Low	Serious	Serious
Martsolf, 2004[45]	Frequency	Gender	Serious	Serious	Serious	Moderate	Serious	Serious
	Severity	Gender	Serious	Serious	Serious	Moderate	Serious	Serious
McFarlane, 2014[108] (a)	Frequency	Gender	Serious	Low	Unclear	Moderate	Low	Serious
	Outcome	Gender	Serious	Low	Unclear	Moderate	Low	Serious
Menéndez, 2005[69] (a)(d)	Frequency	Residence	Serious	Low	Unclear	Moderate	Low	Serious
Monroe, 2013[82]	Frequency	Marital status	Serious	Unclear	Unclear	Moderate	Low	Serious
	Frequency	Social household structure	Serious	Unclear	Unclear	Moderate	Low	Serious
	Severity	Education	Serious	Unclear	Unclear	Moderate	Low	Serious
	Severity	Gender	Serious	Unclear	Unclear	Moderate	Low	Serious
	Severity	Income	Serious	Unclear	Unclear	Moderate	Low	Serious
	Severity	Marital status	Serious	Unclear	Unclear	Moderate	Low	Serious
	Severity	Social household structure	Serious	Unclear	Unclear	Moderate	Low	Serious
Mullings, 2013[70] (a)	Frequency	Age	Moderate	Low	Unclear	Moderate	Low	Moderate
	Frequency	Gender	Serious	Low	Unclear	Moderate	Low	Serious
	Frequency	Education	Serious	Low	Unclear	Moderate	Low	Serious
	Frequency	Home crowding	Serious	Low	Unclear	Moderate	Low	Serious
	Frequency	Occupation	Moderate	Low	Unclear	Moderate	Low	Moderate
	Frequency	Physical infrastructure	Moderate	Low	Unclear	Moderate	Low	Moderate
	Frequency	Residence	Serious	Low	Unclear	Moderate	Low	Serious
	Frequency	Income	Moderate	Low	Unclear	Moderate	Low	Moderate
	Frequency	Social capital	Moderate	Low	Unclear	Moderate	Low	Moderate
Nichols, 2009[109]	Severity	Ethnicity	Serious	Unclear	Unclear	Moderate	Low	Serious
	Severity	Gender	Serious	Unclear	Unclear	Moderate	Low	Serious
Otero, 2013[110]	Frequency	Gender	Moderate	Unclear	Unclear	Low	Low	Unclear
Pérez, 2012[85]	Frequency	Age	Moderate	Serious	Unclear	Low	Low	Serious
	Frequency	Gender	Moderate	Serious	Unclear	Low	Low	Serious
	Frequency	Income	Serious	Serious	Unclear	Low	Low	Serious
	Outcome	Education	Serious	Serious	Unclear	Low	Low	Serious
Prina, 2011[74] (a)	Severity	Residence	Moderate	Low	Unclear	Low	Low	Moderate
Quinlan-Davidson, 2014[54]	Outcome	Age	Moderate	Low	Unclear	Low	Low	Moderate
	Outcome	Gender	Moderate	Low	Unclear	Low	Low	Moderate
	Outcome	Residence	Moderate	Low	Unclear	Low	Low	Moderate
Reyes-Rodríguez, 2013[83]	Frequency	Gender	Serious	Unclear	Low	Moderate	Low	Serious
	Frequency	Marital status	Serious	Unclear	Low	Moderate	Low	Serious
	Severity	Gender	Serious	Unclear	Low	Moderate	Low	Serious
	Severity	Marital status	Serious	Unclear	Low	Moderate	Low	Serious
Rodríguez, 2013[55]	Outcome	Gender	Serious	Low	Unclear	Low	Low	Moderate
Rudatsikira, 2007[62] (a)	Outcome	Age	Moderate	Low	Unclear	Moderate	Low	Unclear
	Outcome	Gender	Moderate	Low	Unclear	Moderate	Low	Unclear
	Outcome	Social capital	Moderate	Low	Unclear	Moderate	Low	Unclear
Sicotte, 2008[80] (a)(b)(c)	Frequency	Gender	Moderate	Low	Low	Moderate	Moderate	Moderate
	Frequency	Income	Moderate	Low	Low	Moderate	Moderate	Moderate
	Frequency	Marital status	Moderate	Low	Low	Moderate	Moderate	Moderate
	Frequency	Social capital	Moderate	Low	Low	Moderate	Moderate	Moderate
	Frequency	Social household structure	Moderate	Low	Low	Moderate	Moderate	Moderate
	Frequency	Social support	Moderate	Low	Low	Moderate	Moderate	Moderate
Slama, 2008[47]	Outcome	Age	Serious	Unclear	Unclear	Low	Low	Moderate
	Outcome	Education	Serious	Unclear	Unclear	Low	Low	Moderate
	Outcome	Gender	Serious	Unclear	Unclear	Low	Low	Moderate
	Outcome	Income	Serious	Unclear	Unclear	Low	Low	Moderate
	Outcome	Marital status	Serious	Unclear	Unclear	Low	Low	Moderate
	Outcome	Occupation	Serious	Unclear	Unclear	Low	Low	Moderate
	Outcome	Social capital	Serious	Unclear	Unclear	Low	Low	Moderate
	Outcome	Social household structure	Serious	Unclear	Unclear	Low	Low	Moderate
Slama, 2011[111]	Outcome	Education	Serious	Unclear	Low	Low	Low	Serious
	Outcome	Gender	Low	Unclear	Low	Low	Low	Unclear
	Outcome	Occupation	Low	Unclear	Low	Low	Low	Unclear
	Outcome	Social household structure	Serious	Unclear	Low	Low	Low	Serious
Sousa, 2009[71] (a)	Frequency	Residence	Serious	Low	Moderate	Unclear	Low	Serious
Suau, 2005[86]	Frequency	Education	Serious	Serious	Low	Moderate	Low	Serious
	Frequency	Income	Serious	Serious	Low	Moderate	Low	Serious
	Frequency	Marital status	Serious	Serious	Low	Moderate	Low	Serious
	Frequency	Occupation	Serious	Serious	Low	Moderate	Low	Serious
	Frequency	Social household structure	Serious	Serious	Low	Moderate	Low	Serious
Vera, 2011[48] (a)	Outcome	Age	Moderate	Serious	Unclear	Moderate	Low	Serious
	Outcome	Education	Moderate	Serious	Unclear	Moderate	Low	Serious
	Outcome	Gender	Moderate	Serious	Unclear	Moderate	Low	Serious
	Outcome	Marital status	Moderate	Serious	Unclear	Moderate	Low	Serious
	Outcome	Occupation	Moderate	Serious	Unclear	Moderate	Low	Serious
	Outcome	Age	Moderate	Serious	Unclear	Moderate	Low	Serious
	Outcome	Education	Moderate	Serious	Unclear	Moderate	Low	Serious
	Outcome	Gender	Moderate	Serious	Unclear	Moderate	Low	Serious
	Outcome	Marital status	Moderate	Serious	Unclear	Moderate	Low	Serious
	Outcome	Occupation	Moderate	Serious	Unclear	Moderate	Low	Serious
Veranes, 2013[65]	Outcome	Age	Serious	Low	Low	Low	Low	Moderate
	Outcome	Gender	Serious	Low	Low	Low	Low	Moderate
	Outcome	Occupation	Serious	Low	Low	Low	Low	Moderate
	Outcome	Residence	Serious	Low	Low	Low	Low	Moderate
Wagenaar, 2012[63]	Severity	Age	Low	Unclear	Low	Moderate	Low	Unclear
	Severity	Education	Low	Unclear	Low	Moderate	Low	Unclear
	Severity	Gender	Low	Unclear	Low	Moderate	Low	Unclear
	Severity	Income	Low	Unclear	Low	Moderate	Low	Unclear
	Severity	Marital status	Low	Unclear	Low	Moderate	Low	Unclear
	Outcome	Social support	Low	Unclear	Low	Moderate	Low	Unclear
Zulueta, 2013[56]	Outcome	Gender	Serious	Low	Unclear	Low	Low	Serious
Zunzunegui, 2009[72] (a)(b)(d)	Frequency	Gender	Low	Low	Unclear	Moderate	Low	Unclear
	Frequency	Residence	Moderate	Low	Unclear	Moderate	Low	Unclear
· Articles are components of larger studies: (Abel, 2012) - Jamaican Youth Risk and Resiliency Behaviour Survey 2005[112]; ((Alvarado, 2007),(Menendez, 2005), (Sicotte, 2008), (Zunzunegui, 2009)) - [Health, Wellbeing and Aging][113]; ((Balogun, 2014), (Rudatsikira, 2007)) - Global School-Based Student Health Survey[114]; (Bandiera, 2013) - Boricua Youth Study[115]; ((Canino, 2004), (Gonzalez-Teje…
· (a) - These articles use the same data from a single Cuba study (for Prevalence & gender).
· (b) - These articles use the same data from a single Cuba study (for Prevalence & marital status).
· (c) - These articles use the same data from a single Cuba/Barbados study (for Prevalence & residence).
· (d) - These articles use the same data from a single Puerto Rico study (for Prevalence & gender).
· (e) - These articles use the same data from a single regional study (for Depression score & residence).
· (f) - These articles use the same data from a single Jamaica study (for Suicide & gender and Suicide & residence).
